# Supplementary material for: Mapping Influenza-Induced Posttranslational Modifications on Histones from CD8+ T Cells
Source: Viruses. 2020 Dec 8;12(12):1409. doi: 10.3390/v12121409 (PMC7762524; doi:10.3390/v12121409)
Supplement: Supplementary file 1 [file viruses-12-01409-s001.zip]

Archive with 4 entries (3 files):
- supplementary/
- supplementary/201112_Final Supplementary tables.pdf
- supplementary/Rezinciuc_Supplemental File 1_final.xlsx
- supplementary/Rezinciuc_Supplementary File 2_final.xlsx
